# Supplementary material for: Effects of Combined Caffeine and Rhodiola rosea Supplementation on Repeated Aerial Duel Performance and Neck Neuromuscular Function in Soccer Players
Source: Nutrients. 2026 Apr 23;18(9):1339. doi: 10.3390/nu18091339 (PMC13164687; doi:10.3390/nu18091339)
Supplement: Supplementary file 1 [file nutrients-18-01339-s001.zip]

Archive with 1 entries (1 files):
- nutrients-4242027-supplementary.pdf
